# Supplementary material for: Diagnostic accuracy of artificial intelligence-assisted radiology assessment of cancer: a systematic review
Source: BJR Artif Intell. 2025 Nov 13;2(1):ubaf016. doi: 10.1093/bjrai/ubaf016 (PMC13045702; doi:10.1093/bjrai/ubaf016)
Supplement: ubaf016_Supplementary_Data [file ubaf016_supplementary_data.zip]

Archive with 2 entries (2 files):
- Figure S1.pdf
- Supplementary Material.pdf
